# Supplementary material for: Specific IgG glycosylation differences precede relapse in PR3-ANCA associated vasculitis patients with and without ANCA rise
Source: Front Immunol. 2023 Sep 29;14:1214945. doi: 10.3389/fimmu.2023.1214945 (PMC10570725; doi:10.3389/fimmu.2023.1214945)
Supplement: Supplementary file 2 [file DataSheet_2.xlsx]

## Sheet: Table S4
Supplementary Table 4. Differences in Δglycosylation traits between relapsing and non-relapsing PR3-ANCA patients at various points over the disease activity.
				IgG1					IgG2/3					IgG4
Derived trait	Time point	Group 1	Group 2	P-value	Significance	Median Group 1	Median Group 2	Change	P-value	Significance	Median Group 1	Median Group 2	Change	P-value	Significance	Median Group 1	Median Group 2	Change
ΔBisection	AVV diagnose	relapsing	non-relpasing	0.0040655	**	0.008432	-0.039055	0.047487	0.0239507	*	-0.0020167	-0.0300242	0.0280075	0.207971	ns	-0.0069198	-0.0202652	0.0133454
	3-12m after diagnose	relapsing	non-relpasing	0.0648287	ns	0.02989	0.00798	0.02191	0.217741	ns	0.0195864	0.0036627	0.0159237	0.0624355	ns	0.0147578	-0.0074627	0.0222205
	9-12m before relapse	relapsing	non-relpasing	0.0181656	*	0.0039922	-0.0013818	0.005374	0.248759	ns	0.0041889	-0.0014429	0.0056318	0.0421907	*	0.0027697	0.00046815	0.00230155
	6m before relapse	relapsing	non-relpasing	0.335713	ns	-0.0006266	-0.0031108	0.0024842	0.479144	ns	0.0014357	-0.0017663	0.003202	0.217787	ns	0.0027396	0.0009611	0.0017785
	3m before relapse	relapsing	non-relpasing	0.209478	ns	-0.00129205	0.00191995	-0.003212	0.562456	ns	-0.0017611	-0.0005381	-0.001223	0.552873	ns	0.0026783	0.00010915	0.00256915
ΔFucosylation	AVV diagnose	relapsing	non-relpasing	0.61118	ns	0.00794	0.012355	-0.004415	0.0295502	*	0.0023869	0.0007182	0.0016687	-	-	-	-	-
	3-12m after diagnose	relapsing	non-relpasing	0.202506	ns	-0.00977	-0.00977	0	1	ns	-0.0007935	-0.0007148	-7.87e-05	-	-	-	-	-
	9-12m before relapse	relapsing	non-relpasing	0.548443	ns	-0.0023	-0.001085	-0.001215	0.86387	ns	-0.0005321	-0.0001119	-0.0004202	-	-	-	-	-
	6m before relapse	relapsing	non-relpasing	0.924401	ns	-8.7e-05	0.0004625	-0.0005495	0.808358	ns	0.0001399	1.36e-05	0.0001263	-	-	-	-	-
	3m before relapse	relapsing	non-relpasing	0.224091	ns	0.000988	4.625e-05	0.00094175	0.287126	ns	0.0003057	-3.09e-05	0.0003366	-	-	-	-	-
ΔGalactosylation	AVV diagnose	relapsing	non-relpasing	0.116318	ns	0.00706	-0.036387	0.043447	0.330604	ns	0.0078003	-0.0199164	0.0277167	0.659885	ns	-0.0498387	-0.0645161	0.0146774
	3-12m after diagnose	relapsing	non-relpasing	0.316792	ns	0.01903	0.0039923	0.0150377	0.939622	ns	0.0084808	-0.0012463	0.0097271	0.262126	ns	-0.0250759	0.0287881	-0.053864
	9-12m before relapse	relapsing	non-relpasing	0.828046	ns	0.00067	0.00185	-0.00118	0.270757	ns	0.0095707	0.003486	0.0060847	0.312729	ns	0.0195164	0.0043852	0.0151312
	6m before relapse	relapsing	non-relpasing	0.743694	ns	0.0039	-0.0008217	0.0047217	0.0784874	ns	0.00969455	-0.0008139	0.0105084	0.742686	ns	-0.0014255	-0.0010243	-0.0004012
	3m before relapse	relapsing	non-relpasing	0.976829	ns	-0.00173	-0.00296	0.00123	0.953859	ns	0.0030316	0.0006146	0.002417	0.72563	ns	0.004025	-0.00368795	0.00771295
ΔSialylation	AVV diagnose	relapsing	non-relpasing	0.906832	ns	-0.001586	-0.003738	0.002152	0.730614	ns	-0.0043765	0.0010522	-0.0054287	0.841712	ns	-0.0138674	-0.0096343	-0.0042331
	3-12m after diagnose	relapsing	non-relpasing	0.829073	ns	-0.0001357	-0.0001357	0	0.542644	ns	-0.0033186	-0.0029126	-0.000406	0.530444	ns	-0.0102216	-0.0024742	-0.0077474
	9-12m before relapse	relapsing	non-relpasing	0.101285	ns	0.00540225	0.0015152	0.00388705	0.248759	ns	0.0025463	-0.0002427	0.002789	0.19536	ns	0.00587005	0.00051945	0.0053506
	6m before relapse	relapsing	non-relpasing	0.00182308	**	0.00622	5e-06	0.006215	0.00651177	**	0.00497625	0.0007389	0.00423735	0.165877	ns	0.0045561	-0.0007272	0.0052833
	3m before relapse	relapsing	non-relpasing	0.0444479	*	0.0036453	-0.00070645	0.00435175	0.16841	ns	0.0019101	1.26e-05	0.0018975	0.743878	ns	0.0020905	-0.0004935	0.002584
	Initial trends
	Findings after multiple testing correction
	Threshold	IgG1	p>0.005
		IgG2/3	NA
		IgG4	NA

## Sheet: Table S5
Supplementary Table 5. Differences in IQRs of glycosylation traits between diagnosis and 3 to 12 months after diagnosis in relapsing and non-relapsing PR3-ANCA patients.
				IgG1										IgG2/3										IgG4
Derived trait	Time point	Group 1	Group 2	P-value	Significance	IQR Group 1			Range Group 1	IQR Group 2			Range Group 2	P-value	Significance	IQR Group 1			Range Group 1	IQR Group 2			Range Group 2	P-value	Significance	IQR Group 1			Range Group 1	IQR Group 2			Range Group 2
						q25	Median	q75		q25	Median	q75				q25	Median	q75		q25	Median	q75				q25	Median	q75		q25	Median	q75
ΔBisection	relapsing	AVV diagnose	3-12m after diagnose	0.2286	ns	0.00447602	0.00843295	0.0117548	0.0072788	0.01808	0.0298943	0.0411036	0.0230236	0.3571	ns	-0.0136817	-0.0020167	0.0062548	0.0199365	0.0114978	0.0195864	0.0413463	0.0298485	0.4286	ns	-0.008086	-0.0069198	-0.0034873	0.0045987	0.00859685	0.0147578	0.0181333	0.00953643
	non-relpasing	AVV diagnose	3-12m after diagnose	0.000301	***	-0.0640746	-0.0390558	-0.0198337	0.044241	-0.000257	0.0079802	0.01503	0.015287	0.000301	***	-0.0478251	-0.0300242	-0.0215787	0.0262464	-0.0018287	0.0036627	0.0175962	0.0194249	0.06325	ns	-0.0281418	-0.0202652	-0.00435585	0.0237859	-0.0134634	-0.0074627	0.0047602	0.0182236
ΔFucosylation	relapsing	AVV diagnose	3-12m after diagnose	0.02857	*	0.001726	0.00794995	0.0260928	0.0243668	-0.0294886	-0.0170273	-0.0152483	0.0142403	0.005607	**	0.0016446	0.0023869	0.0079304	0.0062858	-0.0019761	-0.0007935	0.0002073	0.0021834	-	-	-	-	-	-	-	-	-	-
	non-relpasing	AVV diagnose	3-12m after diagnose	9.265e-06	***	0.00776445	0.0123551	0.0251119	0.0173475	-0.0241875	-0.0097706	-0.0012727	0.0229148	0.07937	ns	-0.0003576	0.0007182	0.00157565	0.00193325	-0.0019683	-0.0007148	-0.0004037	0.0015646	-	-	-	-	-	-	-	-	-	-
ΔGalactosylation	relapsing	AVV diagnose	3-12m after diagnose	0.7714	ns	-0.00188233	0.00706905	0.0204821	0.0223644	0.0135542	0.0190308	0.027521	0.0139668	0.873	ns	0.0007409	0.0078003	0.0301648	0.0294239	0.0057749	0.0084808	0.0140983	0.0083234	0.746	ns	-0.116495	-0.0498387	0.0082613	0.124756	-0.0748936	-0.0250759	0.0310176	0.105911
	non-relpasing	AVV diagnose	3-12m after diagnose	0.03635	*	-0.0955141	-0.0363874	0.0085374	0.104051	-0.0166672	0.0039923	0.0211759	0.0378431	0.6929	ns	-0.0343636	-0.0199164	0.0137045	0.0480682	-0.0337823	-0.0012463	0.021709	0.0554913	9.27e-05	***	-0.0832154	-0.0645161	-0.0409264	0.042289	-0.0013535	0.0287881	0.036381	0.0377345
ΔSialylation	relapsing	AVV diagnose	3-12m after diagnose	1	ns	-0.00689465	-0.00158695	0.00418678	0.0110814	-0.00444302	-0.00056035	0.00372505	0.00816808	0.873	ns	-0.0046529	-0.0043765	0.0072976	0.0119505	-0.0113795	-0.0033186	-0.0017074	0.0096721	0.9683	ns	-0.0334785	-0.0138674	0.000102	0.0335805	-0.0274512	-0.0102216	0.00496013	0.0324113
	non-relpasing	AVV diagnose	3-12m after diagnose	0.4161	ns	-0.00855055	-0.003738	0.0013077	0.00985825	-0.0054715	-0.0001357	0.00721	0.0126815	0.3073	ns	-0.00607465	0.0010522	0.0070621	0.0131367	-0.0099882	-0.0029126	0.0010798	0.011068	0.07228	ns	-0.0184935	-0.0096343	-0.00136673	0.0171268	-0.0064109	-0.0024742	0.00283235	0.00924325
	Initial trends
	Findings after multiple testing correction
	Threshold	IgG1	p>0.0125
		IgG2/3	p>0.0125
		IgG4	p>0.0083

## Sheet: Table S6
Supplementary Table 6. Differences in Δglycosylation traits between relapsing and non-relapsing MPO-ANCA patients at various point over the disease activity.
				IgG1					IgG2/3					IgG4
Derived trait	Time point	Group 1	Group 2	P-value	Significance	Median Group 1	Median Group 2	Change	P-value	Significance	Median Group 1	Median Group 2	Change	P-value	Significance	Median Group 1	Median Group 2	Change
ΔBisection	AVV diagnose	relapsing	non-relpasing	0.00799201	ns	-0.0345961	-0.0112374	-0.0233586	0.03996	ns	-0.0339931	-0.0060261	-0.027967	0.93986	ns	-0.00376695	-0.005422	0.00165505
	3-12m after diagnose	relapsing	non-relpasing	0.18981	ns	-0.0141957	0.000101	-0.0142967	0.146853	ns	-0.0110167	0.0062225	-0.0172392	0.109091	ns	-0.00556455	0.0028165	-0.00838105
	9-12m before relapse	relapsing	non-relpasing	0.209304	ns	0.0048297	0.0004184	0.0044113	0.140253	ns	0.0128652	0.001231	0.0116342	0.384508	ns	0.00293595	-0.0008667	0.00380265
	6m before relapse	relapsing	non-relpasing	0.0358419	ns	0.0095561	-0.00057525	0.0101313	0.0134669	ns	0.0112166	-0.00055695	0.0117736	0.129606	ns	0.0051091	0.00133035	0.00377875
	3m before relapse	relapsing	non-relpasing	0.548962	ns	0.0073678	-0.0004843	0.0078521	0.828557	ns	0.00501575	0.00017985	0.0048359	1	ns	0.00380695	0.0010316	0.00277535
ΔFucosylation	AVV diagnose	relapsing	non-relpasing	0.20646	ns	0.0065793	-0.0037072	0.0102865	0.254412	ns	0.0006777	-0.0002292	0.0009069		-			-
	3-12m after diagnose	relapsing	non-relpasing	0.797203	ns	-0.0133819	-0.0044377	-0.0089442	0.18981	ns	-0.001481	-0.0003939	-0.0010871		-			-
	9-12m before relapse	relapsing	non-relpasing	0.64697	ns	-0.0113213	-0.0054994	-0.0058219	0.0638164	ns	-0.0012536	-0.000216	-0.0010376		-			-
	6m before relapse	relapsing	non-relpasing	0.482416	ns	-0.0069687	-0.00144565	-0.00552305	0.820082	ns	-4.85e-05	6.65e-05	-0.000115		-			-
	3m before relapse	relapsing	non-relpasing	0.719695	ns	-0.00496915	-0.0036243	-0.00134485	0.828557	ns	-0.00054025	-0.00013795	-0.0004023		-			-
ΔGalactosylation	AVV diagnose	relapsing	non-relpasing	0.370962	ns	-0.0106365	-0.00454575	-0.00609075	0.953047	ns	0.0068149	-0.0018309	0.0086458	0.604196	ns	-0.0377436	-0.0332257	-0.00451785
	3-12m after diagnose	relapsing	non-relpasing	0.297702	ns	0.0611108	-0.0095037	0.0706145	0.146853	ns	0.0480297	-0.0051181	0.0531478	0.933333	ns	0.0078676	0.0012966	0.006571
	9-12m before relapse	relapsing	non-relpasing	0.64697	ns	-0.0035455	0.0091804	-0.0127259	0.546631	ns	0.0136008	0.0069809	0.0066199	0.851336	ns	0.00898925	0.0133959	-0.00440665
	6m before relapse	relapsing	non-relpasing	0.901802	ns	0.0349996	0.00612535	0.0288742	0.493644	ns	0.0281499	0.0052155	0.0229343	0.129606	ns	0.0374611	-0.0016568	0.0391179
	3m before relapse	relapsing	non-relpasing	0.60378	ns	0.0105439	0.0019448	0.00859905	0.011655	ns	0.01007	-0.00122715	0.0112972	0.315378	ns	0.0128465	-0.0120671	0.0249136
ΔSialylation	AVV diagnose	relapsing	non-relpasing	0.953047	ns	0.0039857	-0.00175105	0.00573675	0.370962	ns	0.0046742	0.001117	0.0035572	0.71049	ns	-0.00192985	0.0008864	-0.00281625
	3-12m after diagnose	relapsing	non-relpasing	0.437562	ns	0.0022569	-0.000399	0.0026559	0.297702	ns	0.0056062	-0.0002727	0.0058789	0.682828	ns	-0.0043607	0.00113395	-0.00549465
	9-12m before relapse	relapsing	non-relpasing	0.512287	ns	-0.0034655	-7.35e-05	-0.003392	0.804442	ns	0.00190635	0.0010166	0.00088975	0.493644	ns	-0.00193465	-0.0004415	-0.00149315
	6m before relapse	relapsing	non-relpasing	0.77324	ns	0.0007457	0.0010246	-0.0002789	0.493644	ns	0.00091515	0.00299875	-0.0020836	0.721396	ns	0.0018494	0.0010117	0.0008377
	3m before relapse	relapsing	non-relpasing	0.842105	ns	0.0005343	0.0002393	0.000295	0.408245	ns	0.001324	-0.00067825	0.00200225	0.548962	ns	0.0025352	-0.0009133	0.0034485
	Initial trends

## Sheet: Table S7
Supplementary Table 7. Differences in relative areas of IgG1-Fc glycosylation traits between relapsing and non-relapsing PR3-ANCA patients who experiensed an ANCA rise. The differences are shown for four time poins: 9 months (n=20; 12 relapsing and 8 non-relapsing patients, respectively), 6 months (n=17; 9 relapsing and 8 non-relapsing patients, respectively), 3 months before relapse (n=22; 14 re…
Derived trait	Time point	Group 1	Group 2	P-value	Significance	Median Group 1	Median Group 2
IgG1 Bisection	9m before relapse	relapsing	non-relpasing	0.624	ns	0.172458	0.175635
	6m before relapse	relapsing	non-relpasing	0.321	ns	0.186681	0.170149
	3m before relapse	relapsing	non-relpasing	0.779	ns	0.172458	0.179021
	relpase / remission	relapsing	non-relpasing	0.764	ns	0.17458	0.18429
IgG1 Fucosylation	9m before relapse	relapsing	non-relpasing	0.0201	*	0.915464	0.946293
	6m before relapse	relapsing	non-relpasing	0.0111	*	0.916339	0.94246
	3m before relapse	relapsing	non-relpasing	0.02	*	0.916687	0.949353
	relpase / remission	relapsing	non-relpasing	0.0197	*	0.918554	0.943869
IgG1 Galactosylation	9m before relapse	relapsing	non-relpasing	0.734	ns	0.438874	0.47842
	6m before relapse	relapsing	non-relpasing	1	ns	0.470949	0.464912
	3m before relapse	relapsing	non-relpasing	0.494	ns	0.479656	0.456178
	relpase / remission	relapsing	non-relpasing	0.482	ns	0.484131	0.460988
IgG1 Sialylation	9m before relapse	relapsing	non-relpasing	0.91	ns	0.0640229	0.0642766
	6m before relapse	relapsing	non-relpasing	0.321	ns	0.0689671	0.0654997
	3m before relapse	relapsing	non-relpasing	0.153	ns	0.0766113	0.0613131
	relpase / remission	relapsing	non-relpasing	0.145	ns	0.0784268	0.0636757
	Initial trends#
	Findings after multiple testing correction
	Threshold	9m before relapse	NA
		6m before relapse	p>0.0125
		3m before relapse	NA
		relpase / remission	NA
	# With a probability of 99.99966% these are false negative findings.
